# Supplementary material for: Behavior Change Strategies in Digital Exercise Interventions for Adolescent Idiopathic Scoliosis: Scoping Review
Source: J Med Internet Res. 2025 Sep 16;27:e66981. doi: 10.2196/66981 (PMC12485258; doi:10.2196/66981)
Supplement: Multimedia Appendix 3 [file jmir_v27i1e66981_app3.xls]

## Sheet: Sheet1
Bibliographic Information				Study Details			Population Details			Digital Intervention Details (Based on the TIDieR Checklist)														Study Outcomes		Evidence Gaps
										Why			What						Who provided	How		Where	When and how much
													Materials				Procedures
Author	Publication Year	Country	Funding Statement	Study Design	Objectives	Research Focus	Study Population	Sample Size	Age	Reasons for using digital technology	Theoretical foundation	Aim of the study	Digital form	Technology type	Digital devices	Feedback mode	Intervention content	Type of exercise	Physiotherapist involvement	Forms of remote supervision	Individual or group intervention	Intervention location	Intervention duration	Outcome Measures	Results	Limitations	Future Research Directions
Feistritzer-Gröbl P, Nischelwitzer A, Saraph V, et al [53]	2012	Austria	no	Case study	to develop a computer game to guide, monitor and evaluate therapeutic exercises along with a way to strengthen the motivation of children with JIS.	feasibility	AIS	1	12	The performance of daily exercises of patients with JIS during the home-based exercise period is difficult to monitor, therefore the collection of evidence is a challenge. Because such exercises have to be performed many times in the same way, they tend to be boring. This may lead to a negligent execution of the home-based exercises, consequently reducing their therapeutic effect.	no	to guide, monitor and evaluate therapeutic exercises, and to strengthen the motivation of children with JIS.	Computer game using interactive game controller	Exergames	gaming device (a Sony© Gametrak for Playstation II with two strings), display device (monitor)	visual	One string was fixed on the body (near the COG) to get the “stabilisation point” and the movement of the trunk, the other string was fixed on leg or arm depending on the exercise used (the string was fixed at the ankle). To play the game, move arm or leg within the predefined Movement Space to earn points. This guides precise exercise performance and records data for therapist evaluation. The the…	Schroth exercises	Not specified	NA	individual	Home	6 months	Cobb angle	In this single case Study a Cobb curve (measured in brace) of 22 deg. (thoracic curve left convex) and 26 deg. (lumbar curve right convex) could be reduced to 16 deg. respectively 20deg.	not reported	A randomized study with the same target group is currently carried out to evaluate possibly different results of treatment with or without computer game.
Sardini E, Serpelloni M, Ometto M [54]	2012	Italy	no	Feasibility/pilot studies	describes a wearable system for monitoring physiological posture during rehabilitation exercises to the spine in patients with mild scoliosis.	feasibility	Scoliosis	No	NA	rehabilitation at home has many advantages, both in terms of increased efficiency of health service and comfort for the patient. However, the use of these resources (wearable sensors available on the market) is limited by external factors such as invasiveness, clutter, physical restraint and thus low level of acceptance.	no	to monitor and correct physiological posture during spine rehabilitation exercises at home.	Wearable sensor	Wearable sensors	wearable sensor (sensorized T-shirt, inductive sensor)	auditory, haptic	The data on the T-shirtmay be available for immediate presentation and analysis, or sent via the Internet to a hospital center for telemedicine purposes. The device can also be used to provide information in real-time biofeedback postural (sound or vibration) in order to change the incorrect posture or movement patterns and also improve the physical performance of those using the device.	Generic correction exercises	Not reported	NA	individual	NA	NA	NA	NA	not reported	not reported
Zapata KA, Wang-Price SS, Sucato DJ, et al [24]	2015	USA	yes (no conflict)	Randomized controlled trial	to compare 8 weeks of weekly supervised spinal stabilization exercises with 1-time treatment (followed by home exercises) in participants with low back pain and adolescent idiopathic scoliosis.	effectiveness	AIS with LBP	34	10-17	a 1-time treatment (followed by home exercises) is more cost-effective and less burdensome for the family.	no	reduce pain intensity, disability and functional limitations and improve back muscle endurance in patients with AIS and LBP.	DVD containing exercise videos	Instructional videos	display device (DVD)	visual, auditory	participants in the unsupervised HEP group were given a 1-time instruction in the spinal stabilization program and were asked to continue performing the exercises at home. a DVD of the standardized spinal stabilization exercises was provided for participants to use at home.	Spinal stabilization exercises	Face-to-face	NA	individual	Home and healthcare setting	2 months	Pain, Motor Function, Other	Significant between-group differences were found in the NPRS and the PSFS scores after 8 weeks (P < .01), indicating the supervised group had significantly more pain reduction and functional improvements than the unsupervised group. However, no between-group differences were found in back muscle endurance, the revised OSW scores, or the GROC scores.	One limitation of our study is that participants in the supervised group may have improved partly because of a placebo effect of treatment attendance. Another limitation of this study is the high drop-out rate in the unsupervised group compared with the supervised group.	not reported
Wibmer C, Groebl P, Nischelwitzer A, et al [55]	2016	Austria	no	Case series	to investigate the influence of this tool (a newly developed video game, combines correct PSSE performance with gaming) on motivation to perform regularly and, correctly, and with self-assessment of performance quality.	feasibility	AIS	8	7-13	1. the difficulty of monitoring compliance and correct performance of PSSE limits clinical research on the effect of PSSE. 2. If children can choose the extent of feedback for themselves, they request it far more often than adults. more feedback leads to more precise movements.	no	to improve motivation and correct performance of the specific exercises prescribed to treat juvenile and adolescent idiopathic scoliosis through an exergame.	Video game using interactive game controller	Exergames	gaming device (Game-Trak 3D interactive game controller), display device (video games)	visual	one sensor is placed on the extremity in training, the other sensor is placed on the trunk. with a working limb free to play the video game. In each game (“catching flowers”, “prick balloons with a needle” and “landing the helicopter”) there are positive targets to hit and negative targets to avoid. The game stops the time count if the extremity leaves the predefined space.	Schroth exercises	Face-to-face	NA	individual	Home and healthcare setting	6 months	Cobb angle, Adherence, Other	actual training time decreased from 79 to 52 min. Actual playing time increased from 73% of the total playing time to 83%, and positive hits per second from 0.33 to 0.56. Self-assessment increased from “good” to “very good”. The curve angles (°Cobb) were maintained over the study period (upper thoracic mean -1.3°, median -1°; lower thoracic mean 3°, median 2°; lumbar mean 0.5, median 0).	The number of study participants was too small to allow a statistical analysis. A comparison to a control group was not possible. That the prospectively recruited study population consisted of girls only. The game design is two dimensional, but exercises have to be performed correctly in three dimensions, which is challenging for young children.	Therapy-specific games on the other hand show clinical promise in supporting physiotherapeutic goals, but still need to be backed up by randomized controlled trials that show solid evidence of their effectiveness.
Liang J, Zhou X, Chen N, et al [56]	2018	China	yes (no conflict)	Randomized controlled trial protocol	to evaluate the efficacy of three-dimensionally integrated exercise on the Cobb angle, angle of trunk rotation, sagittal profile, and quality of life in patients with AIS.	effectiveness	AIS	42	10-16	not reported	no	to support home training	WeChat App	Mobile applications	mobile phone	not specified	assistant check the daily training at irregular intervals, answer patients’ questions online, share health knowledge with the patients, or remind the patients to attend clinic visits after the 6-month intervention.	Three-dimensionally integrated exercise	Face-to-face, remote	asynchronous	individual	Home and healthcare setting	6 months	Cobb angle, Trunk Asymmetry (ATR), Quality of Life (SRS-22), Other	NA	The total treatment period of 6 months is short. Although the training diary will help with recording the home training situation, this study cannot ensure the quality of exercises done at home.	not reported
Caviedes JE, Li B, Jammula VC [52]	2020	USA	yes (conflict unclear)	Feasibility/pilot studies	propose a monitoring method consisting of a wearable sensor array. The sensor array may be built into a custom garment or a light weight harness wirelessly linked to a pattern recognition algorithm implemented in a mobile app.	feasibility	Scoliosis/LBP	6 (1 scoliosis, 5 healthy)	22-64	Compliance and execution correctness monitoring for home-based therapeutic exercise programs depends on patient self-reporting and post-program clinical evaluation. When the patient is on his/her own, an automated method to monitor execution, track progress and provide real-time feedback is not readily available.	no	to improve execution correctness and compliance in home-based PT programs.	Wearable Sensor Array	Wearable sensors	wearable sensor (stretch sensors), mobile phone (mobile application)	visual, auditory	performed the therapeutic exercise while wearing a personalized custom-made garment equipped with the sensor array. we also tested the android app which receives data from the sensors and computes the SPMD giving an audiovisual pass/fail indication (text message and sound) immediately after the exercise.	Generic correction exercises	Not reported	NA	individual	NA	NA	NA	NA	not reported	incorporating other types of sensors without sacrificing simplicity, full usability surveys of the wearable sensor approach must be conducted during the at-home, unsupervised phase of an exercise program during future clinical trials.
COZETA ANCA M, MIRCEA B, RADU VALENTIN C [57]	2021	Romania	no	Feasibility/pilot studies	to establish, if the Schroth-3D Teletherapy program can be a solution in Scoliosis Therapy.	feasibility	AIS	10	11-17	Teletherapy is a therapy service offered by an accredited physiotherapist who, through a video/sound connection, leads a personalized recovery program to the patient's home. Through a secure platform, the physiotherapist and the patient can interact in the same way as in a traditional face-to-face therapeutic session, held in a rehabilitation center.	no	to support in-home treatment	Video conferencing Software	Video conferencing	not reported	visual, auditory	followed, through teletherapy, a specific individual program for the rehabilitation of scoliosis based on the Schroth-3D method.	Schroth exercises	Remote	synchronous	individual	Home	6 months	Cobb angle, Trunk Asymmetry (ATR), Other	For the group of patients who followed the Schroth program in a rehabilitation center, the average Cobb angle decreased from 28.6º to 21.4º. For the teletherapy group, the average Cobb angle decreased from 28.0º to 23.1º. The study showed better progress for the group that followed the Schroth-3D Method than the group that followed the Schroth-3D Teletherapy program.	not reported	not reported
Fishman LM [25]	2021	USA	no	Nonrandomized controlled trial	assess therapeutic value of specific yoga poses for thoracic and lumbar adolescent idiopathic scoliosis (AIS) taught in office or Internet.	effectiveness	AIS	56	Under 21	Patients were seen in the office or by Internet depending on their convenience.	no	To improve thoracic and lumbar Cobb angles in AIS patients through specific yoga poses.	Video conferencing Software	Video conferencing	not reported	visual, auditory	Patients were seen by Internet. Patients were encouraged to hold the poses for as long as possible.	Specific yoga poses	Remote	synchronous	individual	Home	5 months	Cobb angle	Mean lumbar and thoracolumbar Cobb angle change was -9.2 in the treatment group and 5.4 in controls. Both treatment group improvement and deterioration in controls were significant. Mean thoracic Cobb angle change was -7.1 in the treatment group and 9.3 in controls. Both changes were significant. Nine Internet patients were non-compliant vs. 6 office patients. Office patients improved 1.6 degrees…	This was not a randomized controlled trial. treatment and control groups were defined retroactively based on self-report of compliance at follow-up. people’s inclination to tell interviewers what they want to hear may make compliance appear greater than it actually was.	A larger study with randomized control group is clearly preferable, with enough patients to also re-assess the efficacy of Internet treatment. The longevity of the improvements seen here must also be determined.
Lau RW, Cheuk KY, Ng BK, et al [12]	2021	China	yes (no conflict)	Randomized controlled trial	evaluated the effects of a home-based exercise intervention (E-Fit) on bone mineral density (BMD), muscle function, and quality of life (QoL) in AIS-affected girls.	effectiveness, feasibility	AIS	40	11-14	1. these scoliosis-specific exercises require close supervision from on-site experts, repeated clinical visits, and lengthy sessions. 2. To provide fun and minimize boredom in the home environment while exercise.	no	to support in-home treatment. E-Fit is time-efficient and aims to build exercise habits and keep participants active at home during the early stages of diagnosis.	Web-based software providing exercise videos	Instructional videos	not reported	visual, auditory	To ensure safe exercise, all E-Fit exercises can be done at home with minimal equipment. A pool of 40 video clips was created, and a web-based program generates a randomized 7-minute E-Fit session of 12 exercises each time. The compliance of exercise intervention was monitored by using an accelerometer and a self-reported check diary booklet.	7-minute HIIT	Remote	asynchronous	individual	Home	6 months	Adherence, Quality of Life (SRS-22), Physical Activity level, Other	The E-Fit group showed a marginally significant interaction effect in the whole body areal BMD at the 6- and 12-month follow-ups. The left arm lean mass in the E-Fit group showed a statistically significant interaction effect between the 6- and 12-month follow-ups. The E-Fit group showed improvements in physical activity participation, with a significant interaction effect in work index, sport in…	1. compliance regarding accelerometer use was very low, which posed challenges to monitoring exercise compliance and intensity in the subjects. 2. The sample size was small in this study, which might explain the lack of treatment effects in certain outcome measures.3. unable to quantify the actual exercise intensity of our subjects.	Further studies are needed to determine the physiological responses and optimal dosage of the E-Fit exercise intervention.
Marin L, Albanese I, Gentile FL, et al [58]	2021	Italy	no	Feasibility/pilot studies	to evaluate the practice of telerehabilitation in order to employ it in case of new lockdown measures.	feasibility	AIS	18	11-19	Due to the SARS-CoV-2 pandemic, the transformation of all the non-essential physical therapy treatments into telerehabilitation was necessary. Telecommunications technology allows to deliver in-home, patient-tailored treatments that can be personalized as to intensity, frequency and duration.	no	to support in-home treatment	Google Meet video conferencing software/Exercise videos on YouTube channel	Video conferencing/Instructional videos	not reported	visual, auditory	1. work out from 6 to 7 p.m. in real time with the physical therapist (PT), using the support of a telerehabilitation platform. 2. workout autonomously by accessing to a personal channel containing the auto correction movement videos and the six exercises. they were instructed that they had to watch the videos during each session.	Auto correction exercises	Remote	synchronous	individual	Home	2 months	Adherence, Other	The VE group shows a more noticeable adherence than the TR group. Nonetheless, the perceived enjoyment is more significant in the TR subjects than in the VE ones. The level of satisfaction with technology is positive in both groups under study, without remarkable differences.	This is a feasibility trial with an exploratory intent, so results should be confirmed in a larger study. The self-reported diary used in the VE group may not provide reliable adherence results. Participants may have reported more sessions than they actually completed to please their parents.	not reported
Rösner D, Brunnett G, Israel S, et al [59]	2021	Germany	yes (conflict unclear)	Feasibility/pilot studies	present a prototype of an integrated virtual reality (VR) system which is intended to supplement traditional therapeutic practices for the conservative treatment of idiopathic scoliosis.	feasibility	ISd	9	13-32	Following a recent wave of affordable consumer hardware, virtual reality has found a number of use cases in the realm of physical therapy. Naturally, such systems could benefit greatly from incorporating haptic stimuli.	no	constructed a therapy machine that mimics the physical experience of riding on a horse. It also dynamically applies lateral forces to the patient’s torso, encouraging them to actively develop their musculature in a way that alleviates their scoliosis.	VR system comprising mechatronic device, therapist GUI, and synchronized visualization	VR system	VR device (HTC Vive Pro), display device (two monitors, one displays the visualization, one shows the therapist GUI), physical saddle	visual, haptic	Patients: wear a custom vest with attachment points for ropes connected to a therapy machine; sit on an adjustable saddle, holding a static handlebar for support; view a virtual horseback riding environment through a head-mounted display (HMD) or a conventional monitor; synchronize their breathing with the pull of the ropes and to maintain a straight posture in order to exercise the musculature o…	Hippotherapy	Face-to-face	NA	individual	Research setting	Not specified	Cobb angle	1. With regards to the medical efficacy of the proposed method, our findings are inconclusive. All participants reported that they were able to perceive distinct forces as applied by the ropes. However, while some exhibited clear improvements, changes in others were either minor or bidirectional. 2. Out of the remaining patients, none reported vertigo or discomfort, indicating that our integratio…	not reported	1. Enhancing visual and auditory stimuli can increase realism and immersion. 2. The system could allow direct user input via VR controllers representing the horse's reins. 3. A terrain generator creating varied environments within set constraints may enhance user experience and prevent boredom during long therapy sessions. 4.A future version of the system could incorporate auditory stimuli.
Wang L, Wang C, Youssef AS, et al [60]	2021	China	yes (no conflict)	Randomized controlled trial protocol	To determine the feasibility of conducting a larger randomized trial on the combination of spinal manipulative therapy (SMT) and physiotherapeutic scoliosis-specific exercises (PSSE).	effectiveness, feasibility	AIS	40	10-18	compliance supervision	no	to support in-home treatment	WeChat App	Mobile applications	not reported	Not specified	invite participants to join WeChat group, managed by a coordinator who regularly shares scoliosis information. During home-based training, parents will supervise and report their children's daily training intensity via WeChat check-ins. A physiotherapist will monitor these reports, providing suggestions and encouragement. If compliance falters, parents will be prompted through WeChat to motivate …	Schroth exercises and SEAS exercises	Face-to-face, remote	asynchronous	individual	Home and healthcare setting	2 months	Cobb angle, Trunk Asymmetry (ATR), Quality of Life (SRS-22), Other	NA	this pilot RCT will not be double-blinded. Only the frequency and not the quality of the home exercise will be recorded. The follow-up period may also be insufficient, as it is only 4 weeks, and there will be no longer-term observations.	not reported
Li J, Mai E, Hu D, et al [61]	2022	China	yes (conflict unclear)	Feasibility/pilot studies	present a real-time practical wearable system called scoliosis rehabilitation assistant (SRA). The system can monitor patients for scoliosis rehabilitation training through inertial measurement unit (IMU), and provides supporting rehabilitation training games.	feasibility	AIS	21 (12 students, 9 coaches)	NA	due to the limited time of professional doctors, they cannot supervise patients for training every day. Therefore, it is meaningful to develop a practical and user friendly system for scoliosis rehabilitation training.	no	To help patients with spinal rehabilitation training and reduce the workload of scoliosis doctors.	Wearable system with training games	Exergames	wearable sensors (IMU, Xsens DOT), mobile phone (mobile application)	visual, auditory	stick the sensor on the back vertically. Users select from four actions, receive voice and text prompts for posture correction, and engage in interactive games designed for static and dynamic postures. Training data is uploaded to the cloud, allowing users to view their progress and doctors to monitor patient training.	Schroth exercises	Remote	asynchronous	individual	NA	NA	NA	NA	some subjects thought that the game might not directly display their spinal state, and the interaction of SRA was a little inconvenient. some subjects reported that even if they made the corresponding action, SRA still estimate that his action was wrong.	add voice interaction and real-time motion capture of spine region, in order to improve the patient’s interaction experience. model and analyze the spinal characteristics of different types of people in detail, such as collecting a series of characteristics as labels. Supervised learning through machine learning or deep learning can get more accurate results.
Moraes ÍA, Cardoso A, Soares AB, et al [62]	2022	Brazil	yes (no conflict)	Feasibility/pilot studies	To present an immersive virtual reality solution, combined with tracking devices and biomechanical assessment instruments, directed to the treatment and prevention of scoliosis.	feasibility	AIS	22 (students)	11-13	we hypothesize that immersive virtual reality (IVR) can create unique conditions by combining vision with output devices, enabling high levels of immersion and engagement in the therapeutic program.	no	to test the effectiveness of immersive virtual reality in improving postural therapy outcomes for children with scoliosis.	VR system comprising wearable helmet, infrared tracked controllers, and Wii Balance Board	VR system	VR device (HTC Vive Kit, includes wearable helmet and infrared tracked controllers), gaming device (Wii Balance Board)	visual, auditory	wear helmet, hold the hand tracked controllers and stand/sit on the force platform. participant is required to hold specific postures for as long as possible. objective is to superimpose the fixed white spheres (have a fixed position) with the green spheres (are rendered and positioned according to the actual position of each hand) while maintaining the position defined at the beginning of the pr…	GPR postures	Face-to-face	NA	individual	School	Not specified	Other	When comparing results from both groups after 3 sessions, significant differences were discovered for Standing Left Hand Displacement, Standing Right Hand Displacement, Standing Tolerated Time, Seated CoP Displacement, and Seated Tolerated Time. After 4 sessions, significant differences between Standing CoP Displacement , Standing Tolerated Time, Seated CoP Displacement, and Seated Tolerated Time…	one of the limitations of the study is the impossibility of mapping and evaluating the curvature of the spine during the process. The kit used for performing experiments does not make trackers available that are small enough for annexation to the back without compromising the execution of the exercise.	Future studies consist of elaborating new metaphors of interaction that cover other exercises with focus on postural quality and the adequate distribution of muscle force. The integration of more infrared trackers is also considered. the realization of experiments within a period of 6 months to 1 year is also considered as a future investigation.
Romano A, Ippolito E, Risoli C, et al [63]	2022	Israel, Italy	yes (no conflict)	Feasibility/pilot studies	describes the efficacy of an intensive conservative individualized physical and postural activity program in preventing scoliosis curvature progression in patients with RTT.	effectiveness, feasibility	RTT with scoliosis	20	3.8-38.3	not reported	no	to support in-home treatment	Video conferencing Software	Video conferencing	not reported	visual, auditory	The therapists supervised each program fortnightly for the first three months via video calls with caregivers. The supervision meetings lasted for one hour each and were aimed to support the program execution, answering caregivers’ questions, adapting the program to the emerged needs, solving problems, rearranging timetables, adapting the suggested exercises, and, if needed, setting new activitie…	Specific physical therapy	Remote	asynchronous	individual	Home	6 months	Cobb angle, Motor Function, Physical Activity level, Other	An averaged progression of +1.7° ± 8.7° Cobb, over one year (12.3 ± 3.5 months) was observed in our group, together with motor function improvements. A relation between curve progression and motor skill improvement was observed.	The main limitation of the present research is that the study design limits the generalization of the results. Moreover, the small sample size and the absence of a control group limit the presented results’ external validity and robustness.	A more robust randomized controlled trial with solid baseline and follow-up is needed to verify the results. Future studies with larger samples and control groups are required to establish the cause/effect relationship and compare the intervention's benefits with other treatments.
Nam YG, Park SY, Kwon BS [64]	2023	South Korea	no	Feasibility/pilot studies	To compare the performance of Smart-Bar Device (SBD) with AR function to a goniometer and to verify the clinical utility of SBD with AR guide function.	feasibility	AIS	13 (3 AIS, 10 healthy)	14-39	AR technology is widely used in the rehabilitation, because three factors (repetition, rapid feedback, and motivation) conveyed through AR have been found to be very effective. allow the patients to receive information in real time while performing their activities or exercises.	no	to test the validity of joint-angle measurement by SBD, evaluate the accuracy of AR-guided stretching exercises by using SBD and mobile application for clinical usefulness.	Smart-Bar Device and AR APP	AR system	handheld device (smart-bar device, SBD, kinetic sensor), tablet	visual, auditory	hold the SBD in both hands and do exercises with the guidance of a mobile application. At the same time, the mobile application provides the AR guidance of body-image frames for correct exercises, and the audio feedback makes the body maintain the correct position.	Generic correction exercises	Not reported	NA	individual	NA	NA	NA	NA	The clinical usefulness test had a small sample size from one hospital. We could not control the potential bias in the order of intervention of SBD and SBD-AR.	consider these biases with a sufficient number of subjects in the next studies, need to follow the effect of SBD and SBD AR over a long-term period, could confirm the effect of SBD AR with the improvement of Cobb's angle.
Vagner J, Bendíková E [65]	2023	Czech Republic	no	Case study	to find out how adolescent idiopathic scoliosis (AIS) can be treated by means of the Acral Coactivation Therapy (ACT) method.	feasibility	AIS	1	16	to serve as a visual reference for the student during his self-therapy and also to enhance the quality of individual exercises.	no	to straighten the spine by means of motor learning.	Video recordings of therapy sessions	Instructional videos	not reported	visual, auditory	videos of face-to-face training were recorded and used as visual references for exercises at home.	Acral coactivation therapy	Face-to-face	NA	individual	Home and healthcare setting	5 months	Cobb angle, Trunk Asymmetry (POTSI)	There was an improvement of 21° in the thoracic curve and 20° in the curvature of his lumbar spine. In addition, the ATSI/POTSI improved from 36 to 7 (with a difference(r) of 29).	not reported	not reported
Kisa EP, Tarakcı E, Leblebici G, et al [66]	2024	Turkey	no	Randomized controlled trial	to compare the effectiveness of structured 3D exercises with that of a conventional exercise program specially planned for children with JIA who have scoliosis.	effectiveness	JIA with AIS	50	8-16	not reported	no	improve Cobb angle, ATR, WRAS, NRS and respiratory parameters.	WhatsApp video conferencing Software	Video conferencing	not reported	visual, auditory	home exercises were followed by telemonitoring via Whatsapp (both groups).	Schroth exercises/Core stabilization exercises	Face-to-face, remote	synchronous	individual	Home and healthcare setting	6 months	Cobb angle, Trunk Asymmetry (ATR, WRVAS), Pain, Respiratory function	both exercise programs were effective on ATR, Cobb angle, WRVAS, FVC, and FEV1 parameters. structured 3D exercises effect ATR, Cobb angle, joint pain, WRVAS, FEV1, and FVC parameters were statistically superior to conventional exercises.	not reported	not reported
Andrade RM, Santana BG, Schmidt AV, et al [67]	2024	Brazil	no	Cohort study	To verify and compare the effects of traditional rehabilitation programmes (in-person) and telerehabilitation (online) on the progression of scoliotic curvature in adolescents with idiopathic scoliosis during the COVID-19 pandemic, and to verify the acceptability, appropriateness, and feasibility among patients and physiotherapists regarding both treatments.	effectiveness, feasibility	AIS	66	10-17	The need of telerehabilitation during the COVID-19 pandemic, assistance with exercises for patients who have remote or limited access to physiotherapy care.	no	reduce and control the Cobb angle in AIS, prevent progression of scoliotic curvature in AIS.	WhatsApp video conferencing Software	Video conferencing	not reported	visual, auditory	received a specific exercise programme using a videoconference platform performed synchronously (received supervision from a physiotherapist). After each session, the physiotherapist performed an educational process with exercise guidance for weekly practice in the home environment.	Specific exercise program	Remote	synchronous	individual	Home	6 months	Cobb angle, Other	showed a significant decrease in the Cobb angle (main scoliotic curvature), with a 4.9° for the traditional rehabilitation programme and 2.4° for the telerehabilitation. The variables related to the Nash Moe and Cobb angle in thoracic and lumbar regions did not differ post-intervention, or between groups. The intervention by telerehabilitation was acceptable, appropriate, and feasible for patient…	physiotherapists seem to agree that tele-healthcare is similar to in-person care when focused on exercise, education, and activity modification, but that the lack of physical contact limits the provision of hands-on passive treatments.	Future studies should address the differentiation of different types of scoliotic curvature to enable improved planning of the rehabilitation programme for telerehabilitation in spine disorders, especially scoliosis.
Manzak Dursun AS, Ozyilmaz S, Ucgun H, et al [68]	2024	Turkey	no	Randomized controlled trial	to investigate the effect of Pilates-based exercise training applied with hybrid telerehabilitation on Cobb angle, respiratory function, respiratory muscle strength, and functional capacity in patients with adolescent idiopathic scoliosis (AIS).	effectiveness	AIS	32	10-18	high accessibility and participation rates, easier behavioral changes in life style, and providing patients to continue rehabilitation in their own home environment for a longer period of time.	no	To improve Cobb angle, respiratory function, respiratory muscle strength, and functional capacity.	Video conferencing Software	Video conferencing	not reported	visual, auditory	continued exercise sessions with a physiotherapist via synchronous video conferences.	Pilates-based exercises	Face-to-face, remote	synchronous	individual	Home and healthcare setting	3 months	Cobb angle, Trunk Asymmetry (ATR), Respiratory function, Physical Activity level	The outcome measures of the training group have significantly improved. The magnitude of improvement in Cobb angle, PEF, and MEP, having a medium effect size, while MIP, having a large effect size, was significantly greater in the training group compared to the control group.	A potential limitation of our study is that the exercises applied with telerehabilitation include visual and auditory stimuli, but do not allow tactile stimuli due to their structure.	The hybrid telerehabilitation method can be used as an alternative to home-based programs, especially in locations and times where there may be limited access to supervised training. Also, the nature of the disease that requires long-term follow-up is another factor where hybrid telerehabilitation may be an advantage.
Tombak K, Yüksel İ, Ozsoy U, et al [17]	2024	Turkey	no	Randomized controlled trial	to compare the effects of Schroth exercises given under the supervision or as a home program.	effectiveness	AIS	37	10-16	1. home exercise programs can be recommended as an alternative to supervised exercise programs due to their advantages, such as being inexpensive and more comfortable to access. 2. to increase cohesion, home equipment and access to facilities were provided, it was made fun by technology support/video recording.	no	improve the effects of trunk symmetry, trunk topography, health-related quality of life, and perception of cosmetic deformity.	Video recordings of exercise process	Instructional videos	not reported	visual, auditory	On other days (days not at the clinic), the individuals did the same exercises at home with video recordings that were prepared for them (both SSEG group and HSEG group).	Schroth exercises	Face-to-face	NA	individual	Home and healthcare setting	3 months	Trunk Asymmetry (ATR, WRVAS), Quality of Life (SRS-22), Other	Post-treatment scoliometric measurements showed a significant decrease in body rotation in both groups (p < 0.05). Similarly, both groups observed significant positive changes in SRS-22 and WRVAS scores (p < 005). RMS values were statistically significant in both groups; the difference was only statistically significant in the thoracic anterior arm subparameter (p < 0.05).	The method analyzes not only changes caused by spinal curvature but also surface deformity from other factors. The SRS-22r questionnaire has high ceiling effects and scores close to the best values (need for other tools). The study could not examine the Cobb angle due to ethical and clinical reasons.	plan to investigate the effectiveness of exercise for more extended periods in future studies.
